# Supplementary material for: The Motor Neuron Disease Register for England, Wales, and Northern Ireland: Protocol for a Population Register
Source: JMIR Res Protoc. 2026 Jun 3;15:e86458. doi: 10.2196/86458 (PMC13234496; doi:10.2196/86458)
Supplement: Multimedia Appendix 1 [file resprot-v15-e86458-s001.xlsx]

## Sheet: Sheet1
VAR_NAME	VAR_LABEL	DATA_TYPE	VALUES	Notes
Site_code	Unique identifier for the site	string	e.g BTU, KCH
Patient_ID	Unique identifier assigned to each patient by the site	string
Record_ID	System generated unique identifier of patient's record	string	Age, i.e 0 to 125
NHSNo	11 digits	numeric
PostcodeArea	The first 2 letters of the full postcode e.g. SE	string
YearBirth	Year of birth	numeric	YYYY
Gender	Gender at birth	string	Male,Female,M,F
Ethnicity	Patient's ethnicity	string		Patient's ethicity White A British, B Irish, C Any other White background. Mixed D White and Black Caribbean, E White and Black African, F White and Asian, G Any other mixed background Asian or Asian British H Indian, J Pakistani, K Bangladeshi, L Any other Asian background Black or Black British M Caribbean, N African, P Any other Black background Other Ethnic Groups R Chinese, S Any other ethni…
SiteofOnset	Site of Onset	string	Bulbar, Cognitive, FTD, Generalised, Limbs, Lower limb, Other, Respiratory, Spinal, Trunk, Upper Limb	• Site of onset: Bulbar, Spinal, Thoracic/respiratory, Generalized (e.g. both swallowing issues and weakness in leg reported at the same time) • If Spinal, then select: Arms, Legs (dropdown box); and select: left, right (dropdown box) • Other first symptoms: – Weight loss (tick box) (>10% weight loss in 6 months prior to time of disease onset as defined by date of onset symptoms) – Cognitive or b…
DOOnset	Date of Onset	date	YYYY-MM-DD
AgeOfOnset	Age of first weakness	numeric	Age, i.e 0 to 125	values inputted are float, although stored in database as a string
YearOnset	Year of first weakness	numeric	YYYY
SpinalSide	Side of onset	string	NA, Both,Right,Left,Ambidextrous
Diagnosis	Type of motor neuron disease	string	ALS, LMN Predominant ALS, Other, PLS, PLS (present >4 years), PMA, PMA (present >4 years), UMN Predominant ALS, LMN predominant ALS,
DODiagnosis	Date that the diagnosis was first discussed with patient by the ascertaining centre.	date	YYYY-MM-DD
AgeOfDiagnosis	Age of diagnosis at a specialist MND Centre/Neurologist	string	Age, i.e 0 to 125	values inputted are float, although stored in database as a string
YearDiagnosis	Year of diagnosis at a specialist MND Centre/Neurologist	numeric	YYYY
DiagnosisOther	Pattern of ALS	string	PBP,Bulbar onset,FTD,Progressive Bulbar Palsy,Bulbar onset ALS,Flail Arm,FTD MND,SOD1,Working diagnosis
DiagnosisKingsStage	KingsStage at diagnosis	string	0,2A,1,3,2B,2,4A, 4B
DiagnosisMiToSStage	MiToSStage at diagnosis	string	2,0,1,3
DiagnosisWeight	Weight at diagnosis	string	Age, i.e 0 to 125
Comorbidity1	Additional conditions	string	Other,Cardiovascular disease,Absent/unknown,Cancer,Auto-immune disorder(s),Psychiatric discorder(s),Auto-immune disorder,Parkinson's disease,Psychiatric disorder
Comorbidity1Other	Additional conditions	string
Comorbidity2	Additional conditions	string	Other,Absent/unknown,Cardiovascular disease,Cancer,Auto-immune disorder(s),Auto-immune disorder,Psychiatric discorder(s),Parkinson disease,Psychiatric disorder(s)
Comorbidity2Other	Additional conditions	string
Death	Status whether alive or dead i.e. 0 - Alive; 1 - Dead	string	0,1
DODeath	Date of death	date	YYYY-MM-DD
AgeDeath	Age of death from any cause	string	Age, i.e 0 to 125	values inputted are float, although stored in database as a string
YearDeath	Year of death from any cause	numeric	YYYY
Riluzole	0 - Not on Riluzole; 1 - On Riluzole	string	0,1
AgeRiluzole	Age of Riluzole	string	Age, i.e 0 to 125	values inputted are float, although stored in database as a string
DORiluzole	Date of Riluzole	date	YYYY-MM-DD
YearRiluzole	Year of Riluzole	string	YYYY
Gastrostomy	Type of Gastrostomy i.e. PEG or RIG	string	Percutaneous Endoscopic Gastrostomy (PEG), Radiologically Inserted Gastrostomy (RIG), Other
DOGastrostomy	Date of Gastrostomy	date	YYYY-MM-DD
AgeGastrostomy	Age of Gastrostomy	string	Age, i.e 0 to 125	values inputted are float, although stored in database as a string
YearGastrostomy	Year of Gastrostomy	string	YYYY
GastrostomyYesNo	PEG is 1; RIG is 0	other	0,1	values inputted are boolean, although stored in the database as other
DORespInter	Date of RespiratoryIntervention	date	YYYY-MM-DD
AgeRespInter	Age of Non Invasive/Invasive Ventilation	numeric	Age, i.e 0 to 125	values inputted are float, although stored in database as a string
YearRespInter	Year of Respiratory Intervention	string	YYYY
RespiratoryIntervention	Type of RespiratoryIntervention	string	Non Invasive Positive Pressure Ventilation, Non Invasive Ventilation, BiPAP
RespiratoryInterventionYesNo	1 is Non invasive ventilation; 0 is no respiratory intervention	other	0,1	values inputted are boolean, although stored in the database as other
HeightCMs	Patient's measured height	string
WeightLoss	If >=10% weight loss is present	other	0,1	values inputted are boolean, although stored in the database as other
CognitiveImpairmentOnset	If CognitiveImpairment is present or not	other	0,1	values inputted are boolean, although stored in the database as other
LimbDominance	Handedness	string	NA, Right,Both,Left,Ambidextrous
Footedness	Footedness	string	NA,Right,Left,Ambidextrous
CognitiveImpairment	1 is present; 0 is non present	other	0,1	Yes/No (and details of formal assessment where applicable). values inputted are boolean, although stored in the database as other
CognitiveImpairmentFormal	1 is present; 0 is non present	other	0,1	values inputted are boolean, although stored in the database as other
FrontoTemporalDementia	1 is present; 0 is non present	other	0,1	values inputted are boolean, although stored in the database as other
ElEscorialCategory	ElEscorialCategory	string	N/A,Probable,Definite,Laboratory Supported Clinically,Possible, Suspected, Lower MND only, Probable ALS lab supported, Not recorded
DOElEscorial	Date of examination of ElEscorialCategory	date	YYYY-MM-DD
YearElEscorial	Year of examination of ElEscorialCategory	string	YYYY
AgeElEscorial	Age of examination of ElEscorialCategory	numeric	Age, i.e 0 to 125	values inputted are float, although stored in database as a string
FamilyHistory	Number of affected family members with ALS/MND and FTD/Dementia	string		Family history – Number of affected family members with ALS/MND and FTD/Dementia • First degree (Parents, brothers, sister, sons, daughters): – ALS/MND (number field) – FTD/Dementia (number field) • Other family members: – ALS/MND (number field) – FTD/Dementia (number field)
FHParentsALS	Family history	numeric	0,1,2
FHBrotherALS	Family history	numeric	0,1,2
FHSisterALS	Family history	numeric	0,1,2
FHSonsALS	Family history	numeric	0,1
FHDaughtersALS	Family history	numeric	0,1
FHParentsFTD	Family history	numeric	0,1
FHBrotherFTD	Family history	numeric	0,1
FHSisterFTD	Family history	numeric	0,1
FHSonsFTD	Family history	numeric	0,1
FHDaughtersFTD	Family history	numeric	0,1
FHOtherALS	Family history	numeric	0 to 5
FHOtherFTD	Family history	numeric	0,1
FHNotes	Family history notes	string		free text field
TimeFromOnset	Date minus onset year	numeric
TimeFromDiagnosis	Date minus diagnosis year	numeric
				`
